# Supplementary material for: Hydroxypropyl Cellulose Hydrogel Containing Origanum vulgare ssp. hirtum Essential-Oil-Loaded Polymeric Micelles for Enhanced Treatment of Melanoma
Source: Gels. 2024 Sep 29;10(10):627. doi: 10.3390/gels10100627 (PMC11508108; doi:10.3390/gels10100627)
Supplement: Supplementary file 1 [file gels-10-00627-s001.zip]

Archive with 1 entries (1 files):
- gels-3210779-supplementary.pdf
